# Supplementary material for: Conserved Immune Recognition Hierarchy of Mycobacterial PE/PPE Proteins during Infection in Natural Hosts
Source: PLoS One. 2012 Aug 1;7(8):e40890. doi: 10.1371/journal.pone.0040890 (PMC3411574; doi:10.1371/journal.pone.0040890)
Supplement: Table S1 — PE/PPE peptides used for stimulation. Provides peptide sequence, M. bovis sequence comparison and recognition data for individual peptides and pools. (TIF) [file pone.0040890.s003.tif]

## Sheet: Sheet1
Table S1. PE/PPE peptides used for stimulation
Peptide number	Rv number	PE/PPE	Pool name	Peptide name	Peptide Sequence	M. bovis sequence comparison	Pool Recognised in >50% cattle	Individual peptide recognised	≥ 70% Identity to 1 or more other PE/PPE proteins
1	Rv3872	PE35	PE35 A	PE35_1	MEKMSHDPIAADIGTQVSDN	Id	N	ND	N
2				PE35_2	IAADIGTQVSDNALHGVTAG	Id		ND	N
3				PE35_3	VSDNALHGVTAGSTALTSVT	Id		ND	N
4				PE35_4	VTAGSTALTSVTGLVPAGAD	Id		ND	N
5				PE35_5	TSVTGLVPAGADEVSAQAAT	Id		ND	N
6				PE35_6	AGADEVSAQAATAFTSEGIQ	Id		ND	N
7				PE35_7	QAATAFTSEGIQLLASNASA	Id		ND	N
8				PE35_8	EGIQLLASNASAQDQLHRAG	Id		ND	N
9				PE35_9	NASAQDQLHRAGEAVQDVAR	Id		ND	N
10				PE35_10	HRAGEAVQDVARTYSQIDDG	Id		ND	N
11				PE35_11	QDVARTYSQIDDGAAGVFAE	Id		ND	N
12	Rv3873	PPE68	PPE68 A	PPE68_1	MLWHAMPPELNTARLMAGAG	Id	N	ND	N
13				PPE68_2	ELNTARLMAGAGPAPMLAAA	Id		ND	Y
14				PPE68_3	AGAGPAPMLAAAAGWQTLSA	Id		ND	Y
15				PPE68_4	LAAAAGWQTLSAALDAQAVE	Id		ND	N
16				PPE68_5	TLSAALDAQAVELTARLNSL	Id		ND	N
17				PPE68_6	QAVELTARLNSLGEAWTGGG	Id		ND	N
18				PPE68_7	LNSLGEAWTGGGSDKALAAA	Id		ND	N
19				PPE68_8	TGGGSDKALAAATPMVVWLQ	Id		ND	N
20				PPE68_9	LAAATPMVVWLQTASTQAKT	Id		ND	N
21				PPE68_10	VWLQTASTQAKTRAMQATAQ	Id		ND	N
22				PPE68_11	QAKTRAMQATAQAAAYTQAM	Id		ND	N
23				PPE68_12	ATAQAAAYTQAMATTPSLPE	Id		ND	N
24			PPE68 B	PPE68_13	TQAMATTPSLPEIAANHITQ	Id	N	ND	N
25				PPE68_14	SLPEIAANHITQAVLTATNF	Id		ND	Y
26				PPE68_15	HITQAVLTATNFFGINTIPI	Id		ND	Y
27				PPE68_16	ATNFFGINTIPIALTEMDYF	Id		ND	Y
28				PPE68_17	TIPIALTEMDYFIRMWNQAA	Id		ND	N
29				PPE68_18	MDYFIRMWNQAALAMEVYQA	Id		ND	N
30				PPE68_19	NQAALAMEVYQAETAVNTLF	Id		ND	N
31				PPE68_20	VYQAETAVNTLFEKLEPMAS	Id		ND	N
32				PPE68_21	NTLFEKLEPMASILDPGASQ	Id		ND	N
33				PPE68_22	PMASILDPGASQSTTNPIFG	Id		ND	N
34				PPE68_23	GASQSTTNPIFGMPSPGSST	Id		ND	N
35			PPE68 C	PPE68_24	PIFGMPSPGSSTPVGQLPPA	Id	N	ND	N
36				PPE68_25	GSSTPVGQLPPAATQTLGQL	Id		ND	N
37				PPE68_26	LPPAATQTLGQLGEMSGPMQ	Id		ND	N
38				PPE68_27	LGQLGEMSGPMQQLTQPLQQ	Id		ND	N
39				PPE68_28	GPMQQLTQPLQQVTSLFSQV	Id		ND	N
40				PPE68_29	PLQQVTSLFSQVGGTGGGNP	Id		ND	N
41				PPE68_30	FSQVGGTGGGNPADEEAAQM	Id		ND	N
42				PPE68_31	GGNPADEEAAQMGLLGTSPL	Id		ND	N
43				PPE68_32	AAQMGLLGTSPLSNHPLAGG	Id		ND	N
44				PPE68_33	TSPLSNHPLAGGSGPSAGAG	Id		ND	N
45				PPE68_34	LAGGSGPSAGAGLLRAESLP	Id		ND	N
46			PPE68 D	PPE68_35	AGAGLLRAESLPGAGGSLTR	Id	N	ND	N
47				PPE68_36	ESLPGAGGSLTRTPLMSQLI	Id		ND	N
48				PPE68_37	SLTRTPLMSQLIEKPVAPSV	Id		ND	N
49				PPE68_38	SQLIEKPVAPSVMPAAAAGS	Id		ND	N
50				PPE68_39	APSVMPAAAAGSSATGGAAP	Id		ND	N
51				PPE68_40	AAGSSATGGAAPVGAGAMGQ	Id		ND	N
52				PPE68_41	GAAPVGAGAMGQGAQSGGST	Id		ND	N
53				PPE68_42	AMGQGAQSGGSTRPGLVAPA	Id		ND	N
54				PPE68_43	GGSTRPGLVAPAPLAQEREE	Id		ND	N
55				PPE68_44	VAPAPLAQEREEDDEDDWDE	Id		ND	N
56				PPE68_45	PLAQEREEDDEDDWDEEDDW	Id		ND	N
57	Rv0285	PE5	PE5A	PE5_1	MTLRVVPEGLAAASAAVEAL	Id	N	ND	Y
58				PE5_2	GLAAASAAVEALTARLAAAH	Id		ND	Y
59				PE5_3	VEALTARLAAAHASAAPVIT	Id		ND	Y
60				PE5_4	AAAHASAAPVITAVVPPAAD	Id		ND	Y
61				PE5_5	PVITAVVPPAADPVSLQTAA	Id		ND	Y
62				PE5_6	PAADPVSLQTAAGFSAQGVE	Id		ND	Y
63				PE5_7	QTAAGFSAQGVEHAVVTAEG	Id		ND	Y
64				PE5_8	QGVEHAVVTAEGVEELGRAG	Id		ND	N
65				PE5_9	TAEGVEELGRAGVGVGESGA	Id		ND	N
66				PE5_10	GRAGVGVGESGASYLAGDAA	Id		ND	Y
67				PE5_11	ESGASYLAGDAAAAATYGVV	Id		ND	N
68				PE5_12	GASYLAGDAAAAATYGVVGG	Id		ND	N
69	Rv0286	PPE4	PPE4 A	PPE4_1	MAAPIWMASPPEVHSALLSN	Id	N	ND	Y
70				PPE4_2	SPPEVHSALLSNGPGPGSLV	Id		ND	Y
71				PPE4_3	LLSNGPGPGSLVAAATAWSQ	Id		ND	Y
72				PPE4_4	GSLVAAATAWSQLSAEYAST	Id		ND	Y
73				PPE4_5	AWSQLSAEYASTAAELSGLL	Id		ND	Y
74				PPE4_6	YASTAAELSGLLGAVPGWAW	Id		ND	N
75				PPE4_7	SGLLGAVPGWAWQGPSAEWY	Id		ND	N
76				PPE4_8	GWAWQGPSAEWYVAAHLPYV	Id		ND	Y
77				PPE4_9	AEWYVAAHLPYVAWLTQASA	Id		ND	Y
78				PPE4_10	LPYVAWLTQASADAAGAAAQ	Id		ND	Y
79			PPE4 B	PPE4_11	QASADAAGAAAQHEAAAAAY	Id	N	ND	Y
80				PPE4_12	AAAQHEAAAAAYTTALAAMP	Id		ND	Y
81				PPE4_13	AAAYTTALAAMPTLAELAAN	Id		ND	Y
82				PPE4_14	AAMPTLAELAANHVIHTVLV	Id		ND	Y
83				PPE4_15	LAANHVIHTVLVATNFFGIN	Id		ND	Y
84				PPE4_16	TVLVATNFFGINTIPITLNE	Id		ND	Y
85				PPE4_17	FGINTIPITLNEADYVRMWL	Id		ND	Y
86				PPE4_18	TLNEADYVRMWLQAAAVMGL	Id		ND	Y
87				PPE4_19	RMWLQAAAVMGLYQAASGAA	Id		ND	N
88				PPE4_20	VMGLYQAASGAALASAPRTV	Id		ND	N
89			PPE4 C	PPE4_21	SGAALASAPRTVPAPTVMNP	Id	N	N	N
90				PPE4_22	PRTVPAPTVMNPGGGAASTV	Id		N	N
91				PPE4_23	VMNPGGGAASTVGAVNPWQW	Id		N	N
92				PPE4_24	ASTVGAVNPWQWLLALLQQL	Id		N	N
93				PPE4_25	PWQWLLALLQQLWNAYTGFY	Id		N	N
94				PPE4_26	LQQLWNAYTGFYGWMLQLIW	Id		Y	N
95				PPE4_27	TGFYGWMLQLIWQFLQDPIG	Id		Y	N
96				PPE4_28	QLIWQFLQDPIGNSIKIIIA	Id		N	N
97				PPE4_29	DPIGNSIKIIIAFLTNPIQA	Id		N	N
98				PPE4_30	IIIAFLTNPIQALITYGPLL	Id		N	N
99			PPE4 D	PPE4_31	PIQALITYGPLLFALGYQIF	Id	N	ND	N
100				PPE4_32	GPLLFALGYQIFFNLVGWPT	Id		ND	N
101				PPE4_33	YQIFFNLVGWPTWGMILSSP	Id		ND	N
102				PPE4_34	GWPTWGMILSSPFLLPAGLG	Id		ND	N
103				PPE4_35	LSSPFLLPAGLGLGLAAIAF	Id		ND	N
104				PPE4_36	AGLGLGLAAIAFLPIVLAPA	Id		ND	N
105				PPE4_37	AIAFLPIVLAPAVIPPASTP	Id		ND	N
106				PPE4_38	LAPAVIPPASTPLAAAAVAA	Id		ND	N
107				PPE4_39	ASTPLAAAAVAAGSVWPAVS	Id		ND	N
108				PPE4_40	AVAAGSVWPAVSMAVTGAGT	Id		ND	N
109				PPE4_41	PAVSMAVTGAGTAGAATPAA	Id		ND	N
110			PPE4 E	PPE4_42	GAGTAGAATPAAGAAPSAGA	Id	N	ND	N
111				PPE4_43	TPAAGAAPSAGAAPAPAAPA	Id		ND	N
112				PPE4_44	SAGAAPAPAAPATASFAYAV	Id		ND	N
113				PPE4_45	AAPATASFAYAVGGSGDWGP	Id		ND	N
114				PPE4_46	AYAVGGSGDWGPSLGPTVGG	Id		ND	N
115				PPE4_47	DWGPSLGPTVGGRGGIKAPA	Id		ND	N
116				PPE4_48	TVGGRGGIKAPAATVPAAAA	Id		ND	N
117				PPE4_49	KAPAATVPAAAAAAATRGQS	Id		ND	N
118				PPE4_50	AAAAAAATRGQSRARRRRRS	Id		ND	N
119				PPE4_51	RGQSRARRRRRSELRDYGDE	Id		ND	N
120				PPE4_52	RRRSELRDYGDEFLDMDSDS	Id		ND	N
121			PPE4 F	PPE4_53	YGDEFLDMDSDSGFGPSTGD	Id	N	ND	N
122				PPE4_54	DSDSGFGPSTGDHGAQASER	Id		ND	N
123				PPE4_55	STGDHGAQASERGAGTLGFA	Id		ND	N
124				PPE4_56	ASERGAGTLGFAGTATKERR	Id		ND	Y
125				PPE4_57	LGFAGTATKERRVRAVGLTA	Id		ND	N
126				PPE4_58	KERRVRAVGLTALAGDEFGN	Id		ND	N
127				PPE4_59	GLTALAGDEFGNGPRMPMVP	Id		ND	Y
128				PPE4_60	EFGNGPRMPMVPGTWEQGSN	Id		ND	N
129				PPE4_61	PMVPGTWEQGSNEPEAPDGS	Id		ND	N
130				PPE4_62	QGSNEPEAPDGSGRGGGDGL	Id		ND	N
131				PPE4_63	PEAPDGSGRGGGDGLPHDSK	Id		ND	N
132	Rv3893c	PE36	PE36 A	PE36_1	MVWSVQPEAVLASAAAESAI	Id	N	ND	N
133				PE36_2	AVLASAAAESAISAETEAAA	Id		ND	N
134				PE36_3	ESAISAETEAAAAGAAPALL	Id		ND	N
135				PE36_4	EAAAAGAAPALLSTTPMGGD	Id		ND	N
136				PE36_5	PALLSTTPMGGDPDSAMFSA	Id		ND	N
137				PE36_6	MGGDPDSAMFSAALNACGAS	Id		ND	N
138				PE36_7	MFSAALNACGASYLGVVAEH	Id		ND	N
139				PE36_8	CGASYLGVVAEHASQRGLFA	Id		ND	N
140				PE36_9	GASYLGVVAEHASQRGLFAG	Id		ND	N
141	Rv3892c	PPE69	PPE69 A	PPE69_1	MPDPGWAARTPEANDLLLTA	T19K	N	ND	N
142				PPE69_2	RTPEANDLLLTAGTGVGTHL	T19K		ND	N
143				PPE69_3	LLTAGTGVGTHLANQTAWTT	Id		ND	N
144				PPE69_4	GTHLANQTAWTTLGASHHAS	Id		ND	N
145				PPE69_5	AWTTLGASHHASGVASAINT	Id		ND	N
146				PPE69_6	HHASGVASAINTAATAASWL	Id		ND	N
147				PPE69_7	AINTAATAASWLGVGSAASA	Id		ND	N
148				PPE69_8	ASWLGVGSAASALNVTMLNA	Id		ND	N
149				PPE69_9	AASALNVTMLNATLHGLAGW	Id		ND	N
150				PPE69_10	MLNATLHGLAGWVDVKPAVV	Id		ND	N
151			PPE69 B	PPE69_11	LAGWVDVKPAVVSTAIAAFE	Id	Y	N	N
152				PPE69_12	PAVVSTAIAAFETANAAMRP	Id		N	N
153				PPE69_13	AAFETANAAMRPAPECMENR	Id		N	N
154				PPE69_14	AMRPAPECMENRDEWGVDNA	Id		N	N
155				PPE69_15	MENRDEWGVDNAINPSVLWT	Id		N	N
156				PPE69_16	VDNAINPSVLWTLTPRIVSL	Id		N	N
157				PPE69_17	VLWTLTPRIVSLDVEYFGVM	Id		N	N
158				PPE69_18	IVSLDVEYFGVMWPNNAAVG	Id		Y	N
159				PPE69_19	FGVMWPNNAAVGATYGGVLA	Id		Y	N
160				PPE69_20	AAVGATYGGVLAALAESLAI	Id		Y	N
161			PPE69 C	PPE69_21	GVLAALAESLAIPPPVATMG	Id	Y	ND	N
162				PPE69_22	SLAIPPPVATMGASPAAPAQ	Id		ND	N
163				PPE69_23	ATMGASPAAPAQAAAAVGQA	Id		ND	N
164				PPE69_24	APAQAAAAVGQAAAEAAAGD	Id		ND	N
165				PPE69_25	VGQAAAEAAAGDGMRSAYQG	Id		ND	N
166				PPE69_26	AAGDGMRSAYQGVQAGSTGA	Id		ND	N
167				PPE69_27	AYQGVQAGSTGAGQSTSAGE	Id		ND	N
168				PPE69_28	STGAGQSTSAGENFGNQLST	Id		ND	N
169				PPE69_29	SAGENFGNQLSTFMQPMQAV	Id		ND	N
170				PPE69_30	QLSTFMQPMQAVMQAAPQAL	Id		ND	N
171			PPE69 D	PPE69_31	MQAVMQAAPQALQAPSGLMQ	Id	Y	Y	N
172				PPE69_32	PQALQAPSGLMQAPMSAMQP	Id		Y	N
173				PPE69_33	GLMQAPMSAMQPLQSMVGMF	Id		N	N
174				PPE69_34	AMQPLQSMVGMFANPGALGM	Id		N	N
175				PPE69_35	VGMFANPGALGMGGAAPGAS	Id		N	N
176				PPE69_36	ALGMGGAAPGASAASAAGGI	Id		N	N
177				PPE69_37	PGASAASAAGGISAAATEVG	Id		N	N
178				PPE69_38	AGGISAAATEVGAGGGGAAL	Id		N	N
179				PPE69_39	TEVGAGGGGAALGGGGMPAT	Id		Y	N
180				PPE69_40	GAALGGGGMPATSFTRPVSA	Id		Y	N
181			PPE69 E	PPE69_41	MPATSFTRPVSAFESGTSGR	Id	N	ND	N
182				PPE69_42	PVSAFESGTSGRPVGLRPSG	Id		ND	N
183				PPE69_43	TSGRPVGLRPSGALGADVVR	Id		ND	N
184				PPE69_44	RPSGALGADVVRAPTTTVGG	Id		ND	N
185				PPE69_45	DVVRAPTTTVGGTPIGGMPV	Id		ND	N
186				PPE69_46	TVGGTPIGGMPVGHAAGGHR	Id		ND	N
187				PPE69_47	GMPVGHAAGGHRGSHGKSEQ	Id		ND	N
188				PPE69_48	GGHRGSHGKSEQAATVRVVD	Id		ND	N
189				PPE69_49	RGSHGKSEQAATVRVVDDRR	Id		ND	N
190	Rv1787	PPE25	PPE25 A	PPE25_1	LDFGALPPEINSGRMYCGPG	Id	N	ND	Y
191				PPE25_2	EINSGRMYCGPGSGPMLAAA	Id		ND	Y
192				PPE25_3	CGPGSGPMLAAAAAWDGVAV	Id		ND	Y
193				PPE25_4	LAAAAAWDGVAVELGLAATG	Id		ND	Y
194				PPE25_5	GVAVELGLAATGYASVIAEL	Id		ND	Y
195				PPE25_6	AATGYASVIAELTGAPWVGA	Id		ND	Y
196				PPE25_7	IAELTGAPWVGAASLSMVAA	Id		ND	Y
197				PPE25_8	WVGAASLSMVAAATPYVAWL	Id		ND	Y
198				PPE25_9	MVAAATPYVAWLSQAAARAE	Id		ND	Y
199				PPE25_10	VAWLSQAAARAEQAGMQAAA	Id		ND	Y
200				PPE25_11	ARAEQAGMQAAAAAAAYEAA	Id		ND	Y
201			PPE25 B	PPE25_12	QAAAAAAAYEAAFVMTVPPP	Id	N	ND	Y
202				PPE25_13	YEAAFVMTVPPPVITANRVL	Id		ND	Y
203				PPE25_14	VPPPVITANRVLVMTLIATN	Id		ND	Y
204				PPE25_15	NRVLVMTLIATNFFGQNSAA	Id		ND	Y
205				PPE25_16	IATNFFGQNSAAIAVAEAQY	Id		ND	Y
206				PPE25_17	NSAAIAVAEAQYAEMWAQDA	Id		ND	Y
207				PPE25_18	EAQYAEMWAQDAVAMYGYAA	Id		ND	Y
208				PPE25_19	AQDAVAMYGYAAASASASRL	Id		ND	Y
209				PPE25_20	GYAAASASASRLIPFAAPPK	Id		ND	Y
210				PPE25_21	ASRLIPFAAPPKTTNSAGVV	Id		ND	Y
211				PPE25_22	APPKTTNSAGVVAQVAAVAA	Id		ND	Y
212			PPE25 C	PPE25_23	AGVVAQVAAVAAMPGLLQRL	Id	N	ND	N
213				PPE25_24	AVAAMPGLLQRLSSAASVSW	Id		ND	N
214				PPE25_25	LQRLSSAASVSWSNPNDWWL	Id		ND	N
215				PPE25_26	SVSWSNPNDWWLVRLLGSIT	Id		ND	Y
216				PPE25_27	DWWLVRLLGSITPTERTTIV	Id		ND	Y
217				PPE25_28	GSITPTERTTIVRLLGQSYF	Id		ND	Y
218				PPE25_29	TTIVRLLGQSYFATGMAQFF	Id		ND	Y
219				PPE25_30	QSYFATGMAQFFASIAQQLT	Id		ND	Y
220				PPE25_31	AQFFASIAQQLTFGPGGTTA	Id		ND	Y
221				PPE25_32	QQLTFGPGGTTAGSGGAWYP	Id		ND	Y
222				PPE25_33	GTTAGSGGAWYPTPQFAGLG	Id		ND	Y
223			PPE25 D	PPE25_34	AWYPTPQFAGLGASRAVSAS	Id	N	ND	Y
224				PPE25_35	AGLGASRAVSASLARANKIG	Id		ND	Y
225				PPE25_36	VSASLARANKIGALSVPPSW	Id		ND	Y
226				PPE25_37	NKIGALSVPPSWVKTTALTE	Id		ND	N
227				PPE25_38	PPSWVKTTALTESPVAHAVS	Id		ND	N
228				PPE25_39	ALTESPVAHAVSANPTVGSS	Id		ND	N
229				PPE25_40	HAVSANPTVGSSHGPHGLLR	Id		ND	N
230				PPE25_41	VGSSHGPHGLLRGLPLGSRI	Id		ND	N
231				PPE25_42	GLLRGLPLGSRITRRSGAFA	Id		ND	N
232				PPE25_43	GSRITRRSGAFAHRYGFRHS	S309del, V311G		ND	Y
233				PPE25_44	GAFAHRYGFRHSVVARPPSA	S309del, V311G		ND	Y
234				PPE25_45	AFAHRYGFRHSVVARPPSAG	S309del, V311G		ND	Y
235	Rv1788	PE18	PE18 A	PE18_1	MSFVTTQPEALAAAAGSLQG	Id	Y	N	Y
236				PE18_2	EALAAAAGSLQGIGSALNAQ	Id		Y	Y
237				PE18_3	SLQGIGSALNAQNAAAATPT	Id		N	Y
238				PE18_4	LNAQNAAAATPTTGVVPAAA	Id		N	Y
239				PE18_5	ATPTTGVVPAAADEVSALTA	Id		N	Y
240				PE18_6	PAAADEVSALTAAQFAAHAQ	Id		N	Y
241				PE18_7	ALTAAQFAAHAQIYQAVSAQ	Id		N	Y
242				PE18_8	AHAQIYQAVSAQAAAIHEMF	Id		N	Y
243				PE18_9	VSAQAAAIHEMFVNTLQMSS	Id		N	Y
244				PE18_10	HEMFVNTLQMSSGSYAATEA	Id		N	Y
245				PE18_11	LQMSSGSYAATEAANAAAAG	Id		Y	Y
246	Rv1789	PPE26	PPE26 A	PPE26_1	MDFGALPPEVNSVRMYAGPG	Id	Y	Y	Y
247				PPE26_2	EVNSVRMYAGPGSAPMVAAA	Id		Y	Y
248				PPE26_3	AGPGSAPMVAAASAWNGLAA	Id		Y	Y
249				PPE26_4	VAAASAWNGLAAELSSAATG	Id		Y	Y
250				PPE26_5	GLAAELSSAATGYETVITQL	Id		N	Y
251				PPE26_6	AATGYETVITQLSSEGWLGP	Id		N	Y
252				PPE26_7	ITQLSSEGWLGPASAAMAEA	Id		N	Y
253				PPE26_8	WLGPASAAMAEAVAPYVAWM	Id		N	Y
254				PPE26_9	MAEAVAPYVAWMSAAAAQAE	Id		N	Y
255				PPE26_10	VAWMSAAAAQAEQAATQARA	Id		N	Y
256			PPE26 B	PPE26_11	AQAEQAATQARAAAAAFEAA	Id	Y	N	Y
257				PPE26_12	QARAAAAAFEAAFAATVPPP	Id		N	Y
258				PPE26_13	FEAAFAATVPPPLIAANRAS	Id		Y	Y
259				PPE26_14	VPPPLIAANRASLMQLISTN	Id		Y	Y
260				PPE26_15	NRASLMQLISTNVFGQNTSA	Id		Y	Y
261				PPE26_16	ISTNVFGQNTSAIAAAEAQY	Id		Y	Y
262				PPE26_17	NTSAIAAAEAQYGEMWAQDS	Id		N	Y
263				PPE26_18	EAQYGEMWAQDSAAMYAYAG	Id		N	Y
264				PPE26_19	AQDSAAMYAYAGSSASASAV	Id		N	Y
265				PPE26_20	AYAGSSASASAVTPFSTPPQ	Id		N	Y
266			PPE26 C	PPE26_21	ASAVTPFSTPPQIANPTAQG	Id	N	N	N
267				PPE26_22	TPPQIANPTAQGTQAAAVAT	Id		N	N
268				PPE26_23	TAQGTQAAAVATAAGTAQST	Id		N	N
269				PPE26_24	AVATAAGTAQSTLTEMITGL	Id		N	N
270				PPE26_25	AQSTLTEMITGLPNALQSLT	Id		N	N
271				PPE26_26	ITGLPNALQSLTSPLLQSSN	Id		Y	N
272				PPE26_27	QSLTSPLLQSSNGPLSWLWQ	Id		Y	N
273				PPE26_28	QSSNGPLSWLWQILFGTPNF	Id		Y	N
274				PPE26_29	WLWQILFGTPNFPTSISALL	Id		N	N
275				PPE26_30	TPNFPTSISALLTDLQPYAS	Id		N	N
276			PPE26 D	PPE26_31	SALLTDLQPYASFFYNTEGL	Id	N	ND	N
277				PPE26_32	PYASFFYNTEGLPYFSIGMG	Id		ND	N
278				PPE26_33	TEGLPYFSIGMGNNFIQSAK	S274A		ND	N
279				PPE26_34	IGMGNNFIQSAKTLGLIGSA	S274A		ND	N
280				PPE26_35	QSAKTLGLIGSAAPAAVAAA	Id		ND	N
281				PPE26_36	IGSAAPAAVAAAGDAAKGLP	Id		ND	N
282				PPE26_37	VAAAGDAAKGLPGLGGMLGG	Id		ND	N
283				PPE26_38	KGLPGLGGMLGGGPVAAGLG	Id		ND	N
284				PPE26_39	MLGGGPVAAGLGNAASVGKL	Id		ND	N
285			PPE26 E	PPE26_40	AGLGNAASVGKLSVPPVWSG	Id	N	ND	Y
286				PPE26_41	VGKLSVPPVWSGPLPGSVTP	Id		ND	N
287				PPE26_42	VWSGPLPGSVTPGAAPLPVS	Id		ND	N
288				PPE26_43	SVTPGAAPLPVSTVSAAPEA	Id		ND	N
289				PPE26_44	LPVSTVSAAPEAAPGSLLGG	Id		ND	N
290				PPE26_45	APEAAPGSLLGGLPLAGAGG	Id		ND	N
291				PPE26_46	LLGGLPLAGAGGAGAGPRYG	Id		ND	N
292				PPE26_47	GAGGAGAGPRYGFRPTVMAR	Id		ND	Y
293				PPE26_48	GAGPRYGFRPTVMARPPFAG	Id		ND	Y
294	Rv1790	PPE27	PPE27 A	PPE27_1	MDFGALPPEINSGRMYCGPG	Id	N	Y	Y
295				PPE27_35	AEPVGRLSVPPSWAVAAPAF	Id		N	N
296				PPE27_36	VPPSWAVAAPAFAEKPEAGT	Id		N	N
297				PPE27_37	APAFAEKPEAGTPMSVIGEA	Id		N	N
298				PPE27_38	EAGTPMSVIGEASSCGQGGL	Id		N	N
299				PPE27_39	IGEASSCGQGGLLRGIPLAR	Id		N	N
300				PPE27_40	QGGLLRGIPLARAGRRTGAF	Id		N	N
301				PPE27_41	PLARAGRRTGAFAHRYGFRH	Id		N	N
302				PPE27_42	TGAFAHRYGFRHSVITRSPS	Id		Y	Y
303				PPE27_43	AFAHRYGFRHSVITRSPSAG	Id		N	Y
304	Rv3022A	PE29	PE29 A	PE29_1	VTLRVVPEGLAAASAAVEAL	Id	N	ND	Y
305				PE29_3	VEALTARLAAAHAGAAPAIT	Id		ND	Y
306				PE29_4	AAAHAGAAPAITAVVAPAAD	Id		ND	Y
307				PE29_5	PAITAVVAPAADPVSLQSAV	Id		ND	Y
308				PE29_6	PAADPVSLQSAVGFSALGSE	Id		ND	Y
309				PE29_7	QSAVGFSALGSEHAAIAGEG	Id		ND	N
310				PE29_8	LGSEHAAIAGEGVEELGRSG	Id		ND	Y
311				PE29_9	AGEGVEELGRSGVAVGESGI	Id		ND	Y
312				PE29_10	GRSGVAVGESGIGYAAGDAV	Id		ND	Y
313				PE29_11	ESGIGYAAGDAVAAATYLVS	Id		ND	N
314				PE29_12	GYAAGDAVAAATYLVSGGSL	Id		ND	N
315	Rv3021c	PPE47	PPE47 A	PPE47_1	VVGAASADSAAAAGEHEAAA	Id	N	ND	Y
316				PPE47_2	SAAAAGEHEAAAAGYVCALA	Id		ND	Y
317				PPE47_3	EAAAAGYVCALAEMPTLPEL	Id		ND	Y
318				PPE47_4	CALAEMPTLPELAANHLTHA	Id		ND	Y
319				PPE47_5	LPELAANHLTHAVLVATNFF	Id		ND	Y
320				PPE47_6	LTHAVLVATNFFGINTIPIA	Id		ND	Y
321				PPE47_7	TNFFGINTIPIALNEADYVR	Id		ND	Y
322				PPE47_8	IPIALNEADYVRMWVQAATV	Id		ND	Y
323				PPE47_9	DYVRMWVQAATVMSAYEAVV	Id		ND	Y
324				PPE47_10	AATVMSAYEAVVGAALVATP	Id		ND	Y
325				PPE47_11	EAVVGAALVATPHTGPAPVI	Id		ND	Y
326			PPE47 B	PPE47_12	VATPHTGPAPVIVKPGANEA	Id	N	ND	Y
327				PPE47_13	APVIVKPGANEASNAVAAAT	Id		ND	Y
328				PPE47_14	ANEASNAVAAATITPFPFGE	Id		ND	Y
329				PPE47_15	AAATITPFPFGELAKFLEMA	Id		ND	N
330				PPE47_16	PFGELAKFLEMAAQAFTEVG	Id		ND	N
331				PPE47_17	LEMAAQAFTEVGELIMKSAE	Id		ND	N
332				PPE47_18	TEVGELIMKSAEAWAVGFVE	Id		ND	N
333				PPE47_19	KSAEAWAVGFVELITGLVNF	Id		ND	N
334				PPE47_20	GFVELITGLVNFEPWLVLTG	Id		ND	N
335				PPE47_21	LVNFEPWLVLTGMIDMFFAT	Id		ND	N
336				PPE47_22	VLTGMIDMFFATVGFALGVF	Id		ND	N
337			PPE47 C	PPE47_23	FFATVGFALGVFVLVPLLEF	Id	N	ND	N
338				PPE47_24	LGVFVLVPLLEFAVVLELAI	Id		ND	N
339				PPE47_25	LLEFAVVLELAILSIGWIIS	Id		ND	N
340				PPE47_26	ELAILSIGWIISNIFGAIPV	Id		ND	N
341				PPE47_27	WIISNIFGAIPVLGGPLLGA	G222A		ND	Y
342				PPE47_28	AIPVLGGPLLGALAAAVVPG	G222A		ND	Y
343				PPE47_29	LLGALAAAVVPGVAGLAGVA	L240V, A242T		ND	Y
344				PPE47_30	VVPGVAGLAGVAGLAALPAV	L240V, A242T		ND	Y
345				PPE47_31	AGVAGLAALPAVGAAAGAPA	Id		ND	Y
346				PPE47_32	LPAVGAAAGAPAALVGSVAP	Id		ND	Y
347				PPE47_33	GAPAALVGSVAPVSGGVVSP	Id		ND	Y
348			PPE47 D	PPE47_34	SVAPVSGGVVSPQARLVSAV	Id	N	ND	Y
349				PPE47_35	VVSPQARLVSAVEPAPASTS	Id		ND	Y
350				PPE47_36	VSAVEPAPASTSVSVLASDR	Id		ND	Y
351				PPE47_37	ASTSVSVLASDRGAGALGFV	Id		ND	Y
352				PPE47_38	ASDRGAGALGFVGTAGKESV	Id		ND	Y
353				PPE47_39	LGFVGTAGKESVGQPAGLTV	Id		ND	Y
354				PPE47_40	KESVGQPAGLTVLADEFGDG	Id		ND	Y
355				PPE47_41	GLTVLADEFGDGAPVPMLPG	Id		ND	Y
356				PPE47_42	FGDGAPVPMLPGSWGPDLVG	Id		ND	Y
357				PPE47_43	MLPGSWGPDLVGVAGDGGLV	Id		ND	Y
358				PPE47_44	PGSWGPDLVGVAGDGGLVSV	Id		ND	Y
359	Rv3018A	PE27A	PE13 A	PE27A_1	VTLSVVPEGLAAASAAVEAL	Id		ND	Y
360	Rv3018c	PPE46	PPE46 A	PPE46_20	VMSAYEAVVGAALVATPHTG	Id	N	N	Y
361				PPE46_21	VGAALVATPHTGPAPVIVKP	Id		N	Y
362				PPE46_22	PHTGPAPVIVKPGANEASNA	Id		N	Y
363				PPE46_23	IVKPGANEASNAVAAATITP	Id		N	Y
364				PPE46_24	ASNAVAAATITPFPWHEIVQ	Id		N	Y
365				PPE46_25	TITPFPWHEIVQFLEETFAA	Id		N	N
366				PPE46_26	EIVQFLEETFAAYDQYLSAL	Id		N	N
367				PPE46_27	TFAAYDQYLSALLSELPAVA	Id		Y	N
368				PPE46_28	LSALLSELPAVAWVWFQLFV	Id		Y	N
369				PPE46_29	PAVAWVWFQLFVDILGFNII	Id		N	N
370			PPE46 B	PPE46_30	QLFVDILGFNIIGFIITLAS	Id	N	N	N
371				PPE46_31	FNIIGFIITLASNAQLLTEF	Id		N	N
372				PPE46_32	TLASNAQLLTEFAINASYVA	Id		N	N
373				PPE46_33	LTEFAINASYVAVGLLYAIA	Id		N	N
374				PPE46_34	SYVAVGLLYAIAGVIDIVVE	Id		N	N
375				PPE46_35	YAIAGVIDIVVEWVIGNLFG	Id		N	N
376				PPE46_36	IVVEWVIGNLFGVVPLLGGP	Id		N	N
377				PPE46_37	NLFGVVPLLGGPLLGALAAA	Id		N	Y
378				PPE46_38	LGGPLLGALAAAVVPGVAGL	Id		Y	Y
379	Rv1195	PE13	PE13 A	PE13_1	VSFVMAYPEMLAAAADTLQS	Id	Y	Y	N
380				PE13_2	EMLAAAADTLQSIGATTVAS	Id		Y	N
381				PE13_3	TLQSIGATTVASNAAAAAPT	Id		Y	N
382				PE13_4	TVASNAAAAAPTTGVVPPAA	Id		N	Y
383				PE13_5	AAPTTGVVPPAADEVSALTA	Id		N	Y
384				PE13_6	PPAADEVSALTAAHFAAHAA	Id		N	Y
385				PE13_7	ALTAAHFAAHAAMYQSVSAR	Id		Y	Y
386				PE13_8	AHAAMYQSVSARAAAIHDQF	Id		N	Y
387				PE13_9	VSARAAAIHDQFVATLASSA	Id		Y	Y
388				PE13_10	HDQFVATLASSASSYAATEV	Id		Y	Y
389				PE13_11	LASSASSYAATEVANAAAAS	Id		Y	Y
390	Rv1196	PPE18	PPE18 A	PPE18_1	MVDFGALPPEINSARMYAGP	Id	Y	Y	Y
391				PPE18_2	PEINSARMYAGPGSASLVAA	Id		Y	Y
392				PPE18_3	YAGPGSASLVAAAQMWDSVA	Id		Y	Y
393				PPE18_4	LVAAAQMWDSVASDLFSAAS	Id		Y	Y
394				PPE18_5	DSVASDLFSAASAFQSVVWG	Id		Y	Y
395				PPE18_6	SAASAFQSVVWGLTVGSWIG	Id		Y	Y
396				PPE18_7	VVWGLTVGSWIGSSAGLMVA	Id		Y	Y
397				PPE18_8	SWIGSSAGLMVAAASPYVAW	Id		N	Y
398				PPE18_9	LMVAAASPYVAWMSVTAGQA	Id		Y	Y
399				PPE18_10	YVAWMSVTAGQAELTAAQVR	Id		Y	Y
400			PPE18 B	PPE18_11	AGQAELTAAQVRVAAAAYET	Id	Y	Y	Y
401				PPE18_12	AQVRVAAAAYETAYGLTVPP	Id		Y	Y
402				PPE18_13	AYETAYGLTVPPPVIAENRA	Id		Y	Y
403				PPE18_14	TVPPPVIAENRAELMILIAT	Id		Y	Y
404				PPE18_15	ENRAELMILIATNLLGQNTP	Id		Y	Y
405				PPE18_16	LIATNLLGQNTPAIAVNEAE	Id		Y	Y
406				PPE18_17	QNTPAIAVNEAEYGEMWAQD	Id		Y	Y
407				PPE18_18	NEAEYGEMWAQDAAAMFGYA	Id		N	Y
408				PPE18_19	WAQDAAAMFGYAAATATATA	Id		Y	Y
409				PPE18_20	FGYAAATATATATLLPFEEA	Id		N	Y
410			PPE18 C	PPE18_21	TATATLLPFEEAPEMTSAGG	Id	Y	N	N
411				PPE18_22	FEEAPEMTSAGGLLEQAAAV	Id		N	Y
412				PPE18_23	SAGGLLEQAAAVEEASDTAA	Id		N	Y
413				PPE18_24	AAAVEEASDTAAANQLMNNV	Id		Y	Y
414				PPE18_25	DTAAANQLMNNVPQALQQLA	Id		Y	Y
415				PPE18_26	MNNVPQALQQLAQPTQGTTP	Id		Y	Y
416				PPE18_27	QQLAQPTQGTTPSSKLGGLW	Id		Y	Y
417				PPE18_28	GTTPSSKLGGLWKTVSPHRS	R235L		Y	N
418				PPE18_29	GGLWKTVSPHRSPISNMVSM	R235L		N	N
419				PPE18_30	PHRSPISNMVSMANNHMSMT	R235L, M249V		Y	Y
420			PPE18 D	PPE18_31	MVSMANNHMSMTNSGVSMTN	M249V	N	Y	Y
421				PPE18_32	MSMTNSGVSMTNTLSSMLKG	M249V		N	Y
422				PPE18_33	SMTNTLSSMLKGFAPAAAAQ	A275del		N	Y
423				PPE18_34	MLKGFAPAAAAQAVQTAAQN	A275del, Q279E		N	N
424				PPE18_35	AAAQAVQTAAQNGVRAMSSL	A275del, Q279E		N	Y
425				PPE18_36	AAQNGVRAMSSLGSSLGSSG	Id		N	Y
426				PPE18_37	MSSLGSSLGSSGLGGGVAAN	Id		N	Y
427				PPE18_38	GSSGLGGGVAANLGRAASVG	Id		N	Y
428				PPE18_39	VAANLGRAASVGSLSVPQAW	Id		N	Y
429			PPE18 E	PPE18_40	ASVGSLSVPQAWAAANQAVT	Id	N	ND	Y
430				PPE18_41	PQAWAAANQAVTPAARALPL	Id		ND	Y
431				PPE18_42	QAVTPAARALPLTSLTSAAE	Id		ND	Y
432				PPE18_43	ALPLTSLTSAAERGPGQMLG	Id		ND	Y
433				PPE18_44	SAAERGPGQMLGGLPVGQMG	Id		ND	N
434				PPE18_45	QMLGGLPVGQMGARAGGGLS	Id		ND	N
435				PPE18_46	GQMGARAGGGLSGVLRVPPR	Id		ND	N
436				PPE18_47	GGLSGVLRVPPRPYVMPHSP	Id		ND	N
437				PPE18_48	SGVLRVPPRPYVMPHSPAAG	Id		ND	Y
438	Rv1040c	PE8	PE8 A	PE8_1	MSFLKTVPEELTAAAAQLGT	Id	N	ND	Y
439				PE8_2	EELTAAAAQLGTIGAAMAAQ	Id		ND	Y
440				PE8_3	QLGTIGAAMAAQNAAAAAPT	Id		ND	Y
441				PE8_4	MAAQNAAAAAPTTAIAPAAL	Id		ND	Y
442				PE8_5	AAPTTAIAPAALDEVSALQA	Id		ND	Y
443				PE8_6	PAALDEVSALQAALFTAYGT	Id		ND	Y
444				PE8_7	ALQAALFTAYGTFYQQVSAE	Id		ND	Y
445				PE8_8	AYGTFYQQVSAEAQAMHDMF	Id		ND	Y
446				PE8_9	VSAEAQAMHDMFVNTLGISA	Id		ND	Y
447				PE8_10	HDMFVNTLGISAGTYGVTES	Id		ND	N
448				PE8_11	GISAGTYGVTESLNSSAAAS	Id		ND	Y
449			PE8 B	PE8_12	VTESLNSSAAASPLSGITGE	Id	N	ND	Y
450				PE8_13	AAASPLSGITGEASAIIQAT	Id		ND	N
451				PE8_14	ITGEASAIIQATTGLFPPEL	Id		ND	N
452				PE8_15	IQATTGLFPPELSGGIGNIL	Id		ND	N
453				PE8_16	PPELSGGIGNILNIGAGNWA	Id		ND	N
454				PE8_17	GNILNIGAGNWASATSTLIG	Id		ND	Y
455				PE8_18	GNWASATSTLIGLAGGGLLP	Id		ND	Y
456				PE8_19	TLIGLAGGGLLPAEEAAEAA	Id		ND	N
457				PE8_20	GLLPAEEAAEAASALGGEAA	Id		ND	N
458				PE8_21	AEAASALGGEAALGELGALG	Id		ND	N
459				PE8_22	GEAALGELGALGAAEAALGE	Id		ND	N
460	Rv1040c	PE8	PE8 C	PE8_23	GALGAAEAALGEAGIAAGLG	Id	N	N	Y
461				PE8_24	ALGEAGIAAGLGSASAIGML	Id		N	N
462				PE8_25	AGLGSASAIGMLSVPPAWAG	Id		Y	Y
463				PE8_26	IGMLSVPPAWAGQATLVSTT	Id		Y	Y
464				PE8_27	AWAGQATLVSTTSTLPGAGW	Id		N	Y
465				PE8_28	VSTTSTLPGAGWTAAAPQAA	Id		N	Y
466				PE8_29	GAGWTAAAPQAAAGTFIPGM	Id		N	Y
467				PE8_30	PQAAAGTFIPGMPGVASAAR	Id		N	Y
468				PE8_31	IPGMPGVASAARNSAGFGAP	Id		N	Y
469				PE8_32	SAARNSAGFGAPRYGVKPIV	Id		N	Y
470				PE8_33	GFGAPRYGVKPIVMPKPATV	Id		Y	Y
471	Rv1039c	PPE15	PPE15 A	PPE15_1	MDFGALPPEINSARMYAGAG	Id	N	Y	y
472				PPE15_2	EINSARMYAGAGAGPMMAAG	Id		Y	y
473				PPE15_3	AGAGAGPMMAAGAAWNGLAA	Id		N	y
474				PPE15_4	MAAGAAWNGLAAELGTTAAS	Id		N	y
475				PPE15_5	GLAAELGTTAASYESVITRL	Id		Y	y
476				PPE15_6	TAASYESVITRLTTESWMGP	Id		N	y
477				PPE15_7	ITRLTTESWMGPASMAMVAA	Id		N	y
478				PPE15_8	WMGPASMAMVAAAQPYLAWL	Id		N	y
479				PPE15_9	MVAAAQPYLAWLTYTAEAAA	Id		N	y
480				PPE15_10	LAWLTYTAEAAAHAGSQAMA	Id		N	y
481			PPE15 B	PPE15_11	EAAAHAGSQAMASAAAYEAA	Id	N	ND	Y
482				PPE15_12	QAMASAAAYEAAYAMTVPPE	Id		ND	Y
483				PPE15_13	YEAAYAMTVPPEVVAANRAL	Id		ND	Y
484				PPE15_14	VPPEVVAANRALLAALVATN	Id		ND	Y
485				PPE15_15	NRALLAALVATNVLGINTPA	Id		ND	Y
486				PPE15_16	VATNVLGINTPAIMATEALY	Id		ND	Y
487				PPE15_17	NTPAIMATEALYAEMWAQDA	Id		ND	Y
488				PPE15_18	EALYAEMWAQDALAMYGYAA	Id		ND	Y
489				PPE15_19	AQDALAMYGYAAASGAAGML	Id		ND	Y
490				PPE15_20	GYAAASGAAGMLQPLSPPSQ	Id		ND	Y
491			PPE15 C	PPE15_21	AGMLQPLSPPSQTTNPGGLA	Id	N	ND	N
492				PPE15_22	PPSQTTNPGGLAAQSAAVGS	Id		ND	N
493				PPE15_23	GGLAAQSAAVGSAAATAAVN	Id		ND	N
494				PPE15_24	AVGSAAATAAVNQVSVADLI	Id		ND	N
495				PPE15_25	AAVNQVSVADLISSLPNAVS	Id		ND	N
496				PPE15_26	ADLISSLPNAVSGLASPVTS	Id		ND	Y
497				PPE15_27	NAVSGLASPVTSVLDSTGLS	Id		ND	N
498				PPE15_28	PVTSVLDSTGLSGIIADIDA	Id		ND	N
499				PPE15_29	TGLSGIIADIDALLATPFVA	Id		ND	N
500				PPE15_30	DIDALLATPFVANIINSAVN	Id		ND	N
501			PPE15 D	PPE15_31	PFVANIINSAVNTAAWYVNA	Id	N	ND	N
502				PPE15_32	SAVNTAAWYVNAAIPTAIFL	Id		ND	N
503				PPE15_33	YVNAAIPTAIFLANALNSGA	Id		ND	N
504				PPE15_34	AIFLANALNSGAPVAIAEGA	Id		ND	N
505				PPE15_35	NSGAPVAIAEGAIEAAEGAA	Id		ND	N
506				PPE15_36	AEGAIEAAEGAASAAAAGLA	Id		ND	N
507				PPE15_37	EGAASAAAAGLADSVTPAGL	Id		ND	N
508				PPE15_38	AGLADSVTPAGLGASLGEAT	Id		ND	N
509				PPE15_39	PAGLGASLGEATLVGRLSVP	Id		ND	N
510			PPE15 E	PPE15_40	GEATLVGRLSVPAAWSTAAP	Id	N	ND	Y
511				PPE15_41	LSVPAAWSTAAPATTAGATA	Id		ND	Y
512				PPE15_42	TAAPATTAGATALEGSGWTV	Id		ND	Y
513				PPE15_43	GATALEGSGWTVAAEEAGPV	Id		ND	N
514				PPE15_44	GWTVAAEEAGPVTGMMPGMA	Id		ND	N
515				PPE15_45	AGPVTGMMPGMASAAKGTGA	Id		ND	N
516				PPE15_46	PGMASAAKGTGAYAGPRYGF	Id		ND	Y
517				PPE15_47	GTGAYAGPRYGFKPTVMPKQ	Id		ND	Y
518				PPE15_48	AYAGPRYGFKPTVMPKQVVV	Id		ND	Y
519	Rv3622c	PE32	PE32 A	PE32_1	MSIMHAEPEMLAATAGELQS	Del	N	ND	N
520				PE32_2	EMLAATAGELQSINAVARAG	Del		ND	N
521				PE32_3	ELQSINAVARAGNAAVAGPT	Del		ND	N
522				PE32_4	ARAGNAAVAGPTTGVVPAAA	Del		ND	Y
523				PE32_5	AGPTTGVVPAAADLVSLLTA	Del		ND	Y
524				PE32_6	PAAADLVSLLTASQFAAHAQ	Del		ND	Y
525				PE32_7	LLTASQFAAHAQLYQAISAE	Del		ND	Y
526				PE32_8	AHAQLYQAISAEAMAVQEQL	Del		ND	N
527				PE32_9	ISAEAMAVQEQLATTLGISA	Del		ND	N
528				PE32_10	QEQLATTLGISAGSYAATEA	Del		ND	N
529				PE32_11	LGISAGSYAATEAANAATIA	Del		ND	N
530	Rv3621c	PPE65	PPE65 A	PPE65_1	MLDFAQLPPEVNSALMYAGP	Del	N	ND	Y
531				PPE65_2	PEVNSALMYAGPGSGPMLAA	Del		ND	Y
532				PPE65_3	YAGPGSGPMLAAAAAWEALA	Del		ND	Y
533				PPE65_4	MLAAAAAWEALAAELQTTAS	Del		ND	Y
534				PPE65_5	EALAAELQTTASTYDALITG	Del		ND	N
535				PPE65_6	TTASTYDALITGLADGPWQG	Del		ND	N
536				PPE65_7	LITGLADGPWQGSSAASMVA	Del		ND	N
537				PPE65_8	PWQGSSAASMVAAATPQVAW	Del		ND	Y
538				PPE65_9	SMVAAATPQVAWLRSTAGQA	Del		ND	Y
539				PPE65_10	QVAWLRSTAGQAEQAGSQAV	Del		ND	Y
540			PPE65 B	PPE65_11	AGQAEQAGSQAVAAASAYEA	Del	Y	ND	Y
541				PPE65_12	SQAVAAASAYEAAFFATVPP	Del		ND	Y
542				PPE65_13	AYEAAFFATVPPPEIAANRA	Del		ND	Y
543				PPE65_14	TVPPPEIAANRALLMALLAT	Del		ND	Y
544				PPE65_15	ANRALLMALLATNFLGQNTA	Del		ND	Y
545				PPE65_16	LLATNFLGQNTAAIAATEAQ	Del		ND	Y
546				PPE65_17	QNTAAIAATEAQYAEMWAQD	Del		ND	Y
547				PPE65_18	TEAQYAEMWAQDAAAMYGYA	Del		ND	Y
548				PPE65_19	WAQDAAAMYGYAGASAAATQ	Del		ND	Y
549				PPE65_20	YGYAGASAAATQLSPFNPAA	Del		ND	Y
550			PPE65 C	PPE65_21	AATQLSPFNPAAQTINPAGL	Del	N	ND	N
551				PPE65_22	NPAAQTINPAGLASQAASVG	Del		ND	N
552				PPE65_23	PAGLASQAASVGQAVSGAAN	Del		ND	N
553				PPE65_24	ASVGQAVSGAANAQALTDIP	Del		ND	N
554				PPE65_25	GAANAQALTDIPKALFGLSG	Del		ND	N
555				PPE65_26	TDIPKALFGLSGIFTNEPPW	Del		ND	N
556				PPE65_27	GLSGIFTNEPPWLTDLGKAL	Del		ND	N
557				PPE65_28	EPPWLTDLGKALGLTGHTWS	Del		ND	N
558				PPE65_29	GKALGLTGHTWSSDGSGLIV	Del		ND	N
559				PPE65_30	HTWSSDGSGLIVGGVLGDFV	Del		ND	N
560			PPE65 D	PPE65_31	GLIVGGVLGDFVQGVTGSAE	Del	N	ND	N
561				PPE65_32	GDFVQGVTGSAELDASVAMD	Del		ND	N
562				PPE65_33	GSAELDASVAMDTFGKWVSP	Del		ND	N
563				PPE65_34	VAMDTFGKWVSPARLMVTQF	Del		ND	N
564				PPE65_35	WVSPARLMVTQFKDYFGLAH	Del		ND	N
565				PPE65_36	VTQFKDYFGLAHDLPKWASE	Del		ND	N
566				PPE65_37	GLAHDLPKWASEGAKAAGEA	Del		ND	N
567				PPE65_38	WASEGAKAAGEAAKALPAAV	Del		ND	N
568				PPE65_39	AGEAAKALPAAVPAIPSAGL	Del		ND	N
569				PPE65_40	PAAVPAIPSAGLSGVAGAVG	Del		ND	N
570			PPE65 E	PPE65_41	SAGLSGVAGAVGQAASVGGL	Del	N	ND	N
571				PPE65_42	GAVGQAASVGGLKVPAVWTA	Del		ND	N
572				PPE65_43	VGGLKVPAVWTATTPAASPA	Del		ND	N
573				PPE65_44	VWTATTPAASPAVLAASNGL	Del		ND	N
574				PPE65_45	ASPAVLAASNGLGAAAAAEG	Del		ND	N
575				PPE65_46	SNGLGAAAAAEGSTHAFGGM	Del		ND	N
576				PPE65_47	AAEGSTHAFGGMPLMGSGAG	Del		ND	N
577				PPE65_48	FGGMPLMGSGAGRAFNNFAA	Del		ND	N
578				PPE65_49	SGAGRAFNNFAAPRYGFKPT	Del		ND	N
579				PPE65_50	NFAAPRYGFKPTVIAQPPAG	Del		ND	N
580				PPE65_51	FAAPRYGFKPTVIAQPPAGG	Del		ND	N
581	Rv2107	PE22	PE22 A	PE22_1	MSFVNVDPFGMLAAAATLES	Del	N	ND	N
582				PE22_2	FGMLAAAATLESLGSHMAVS	Del		ND	N
583				PE22_3	TLESLGSHMAVSNAAVASVT	Del		ND	N
584				PE22_4	MAVSNAAVASVTTKVPPPAA	Del		ND	N
585				PE22_5	ASVTTKVPPPAADYVSKKLS	Del		ND	N
586				PE22_6	PPAADYVSKKLSLFFSSHGQ	Del		ND	N
587				PE22_7	KKLSLFFSSHGQQYQVQAAR	Del		ND	N
588				PE22_8	SHGQQYQVQAARGTAFHRKL	Del		ND	N
589				PE22_9	QAARGTAFHRKLVRTLANGA	Del		ND	N
590				PE22_10	HRKLVRTLANGALAYEEVEI	Del		ND	N
591				PE22_11	TLANGALAYEEVEIANNEGF	Del		ND	N
592	Rv2108	PPE36	PPE36 A	PPE36_1	MPNFWALPPEINSTRIYLGP	Del	N	ND	N
593				PPE36_2	PEINSTRIYLGPGSGPILAA	Del		ND	Y
594				PPE36_3	YLGPGSGPILAAAQGWNALA	Del		ND	Y
595				PPE36_4	ILAAAQGWNALASELEKTKV	Del		ND	N
596				PPE36_5	NALASELEKTKVGLQSALDT	Del		ND	N
597				PPE36_6	KTKVGLQSALDTLLESYRGQ	Del		ND	N
598				PPE36_7	ALDTLLESYRGQSSQALIQQ	Del		ND	N
599				PPE36_8	YRGQSSQALIQQTLPYVQWL	Del		ND	N
600				PPE36_9	LIQQTLPYVQWLTTTAEHAH	Del		ND	N
601				PPE36_10	VQWLTTTAEHAHKTAIQLTA	Del		ND	N
602			PPE36 B	PPE36_11	EHAHKTAIQLTAAANAYEQA	Del	N	ND	N
603				PPE36_12	QLTAAANAYEQARAAMVPPA	Del		ND	N
604				PPE36_13	YEQARAAMVPPAMVRANRVQ	Del		ND	N
605				PPE36_14	VPPAMVRANRVQTTVLKAIN	Del		ND	N
606				PPE36_15	NRVQTTVLKAINWFGQFSTR	Del		ND	N
607				PPE36_16	KAINWFGQFSTRIADKEADY	Del		ND	N
608				PPE36_17	FSTRIADKEADYEQMWFQDA	Del		ND	N
609				PPE36_18	EADYEQMWFQDALVMENYWE	Del		ND	N
610				PPE36_19	FQDALVMENYWEAVQEAIQS	Del		ND	N
611				PPE36_20	NYWEAVQEAIQSTSHFEDPP	Del		ND	N
612			PPE36 C	PPE36_21	AIQSTSHFEDPPEMADDYDE	Del	N	ND	N
613				PPE36_22	EDPPEMADDYDEAWMLNTVF	Del		ND	N
614				PPE36_23	DYDEAWMLNTVFDYHNENAK	Del		ND	N
615				PPE36_24	NTVFDYHNENAKEEVIHLVP	Del		ND	N
616				PPE36_25	ENAKEEVIHLVPDVNKERGP	Del		ND	N
617				PPE36_26	HLVPDVNKERGPIELVTKVD	Del		ND	N
618				PPE36_27	ERGPIELVTKVDKEGTIRLV	Del		ND	N
619				PPE36_28	TKVDKEGTIRLVYDGEPTFS	Del		ND	N
620				PPE36_29	TIRLVYDGEPTFSYKEHPKF	Del		ND	N
621	Rv2431c	PE25	PE25 A	PE25_1	MSFVITNPEALTVAATEVRR	Del	N	ND	N
622				PE25_2	EALTVAATEVRRIRDRAIQS	Del		ND	N
623				PE25_3	EVRRIRDRAIQSDAQVAPMT	Del		ND	N
624				PE25_4	AIQSDAQVAPMTTAVRPPAA	Del		ND	N
625				PE25_5	APMTTAVRPPAADLVSEKAA	Del		ND	N
626				PE25_6	PPAADLVSEKAATFLVEYAR	Del		ND	N
627				PE25_7	EKAATFLVEYARKYRQTIAA	Del		ND	N
628				PE25_8	EYARKYRQTIAAAAVVLEEF	Del		ND	N
629				PE25_9	TIAAAAVVLEEFAHALTTGA	Del		ND	N
630				PE25_10	LEEFAHALTTGADKYATAEA	Del		ND	N
631				PE25_11	LTTGADKYATAEADNIKTFS	Del		ND	N
632	Rv2430c	PPE41	PPE41 A	PPE41_1	MHFEAYPPEVNSANIYAGPG	Del	N	ND	Y
633				PPE41_2	EVNSANIYAGPGPDSMLAAA	Del		ND	Y
634				PPE41_3	AGPGPDSMLAAARAWRSLDV	Del		ND	N
635				PPE41_4	LAAARAWRSLDVEMTAVQRS	Del		ND	N
636				PPE41_5	SLDVEMTAVQRSFNRTLLSL	Del		ND	N
637				PPE41_6	VQRSFNRTLLSLMDAWAGPV	Del		ND	N
638				PPE41_7	LLSLMDAWAGPVVMQLMEAA	Del		ND	N
639				PPE41_8	AGPVVMQLMEAAKPFVRWLT	Del		ND	N
640				PPE41_9	MEAAKPFVRWLTDLCVQLSE	Del		ND	N
641				PPE41_10	RWLTDLCVQLSEVERQIHEI	Del		ND	N
642				PPE41_11	QLSEVERQIHEIVRAYEWAH	Del		ND	N
643				PPE41_12	IHEIVRAYEWAHHDMVPLAQ	Del		ND	N
644			PPE41 B	PPE41_13	EWAHHDMVPLAQIYNNRAER	Del	N	ND	N
645				PPE41_14	PLAQIYNNRAERQILIDNNA	Del		ND	N
646				PPE41_15	RAERQILIDNNALGQFTAQI	Del		ND	N
647				PPE41_16	DNNALGQFTAQIADLDQEYD	Del		ND	N
648				PPE41_17	TAQIADLDQEYDDFWDEDGE	Del		ND	N
649				PPE41_18	QEYDDFWDEDGEVMRDYRLR	Del		ND	N
650				PPE41_19	EDGEVMRDYRLRVSDALSKL	Del		ND	N
651				PPE41_20	YRLRVSDALSKLTPWKAPPP	Del		ND	N
652				PPE41_21	LSKLTPWKAPPPIAHSTVLV	Del		ND	N
653				PPE41_22	APPPIAHSTVLVAPVSPSTA	Del		ND	N
654				PPE41_23	HSTVLVAPVSPSTASSRTDT	Del		ND	N
655	Rv1169c	PE11	PE11 A	PE11_1	VSFVTTRPDSIGETAANLHE	Id	N	ND	N
656				PE11_2	DSIGETAANLHEIGVTMSAH	Id		ND	N
657				PE11_3	NLHEIGVTMSAHDDGVTPLI	Id		ND	N
658				PE11_4	MSAHDDGVTPLITNVESPAH	Id		ND	N
659				PE11_5	TPLITNVESPAHDLVSIVTS	Id		ND	N
660				PE11_6	SPAHDLVSIVTSMLFSMHGE	Id		ND	N
661				PE11_7	IVTSMLFSMHGELYKAIARQ	Id		ND	N
662				PE11_8	MHGELYKAIARQAHVIHESF	Id		ND	N
663				PE11_9	IARQAHVIHESFVQTLQTSK	Id		ND	N
664				PE11_10	HESFVQTLQTSKTSYWLTEL	Id		ND	N
665				PE11_11	QTSKTSYWLTELANRAGTST	Id		ND	N
666	Rv1168c	PPE17	PPE17 A	PPE17_1	MDFTIFPPEFNSLNIQGSAR	f/s	N	ND	N
667				PPE17_2	EFNSLNIQGSARPFLVAANA	f/s		ND	N
668				PPE17_3	GSARPFLVAANAWKNLSNEL	f/s		ND	N
669				PPE17_4	AANAWKNLSNELSYAASRFE	f/s		ND	N
670				PPE17_5	SNELSYAASRFESEINGLIT	f/s		ND	N
671				PPE17_6	SRFESEINGLITSWRGPSST	f/s		ND	N
672				PPE17_7	GLITSWRGPSSTIMAAAVAP	f/s		ND	N
673				PPE17_8	PSSTIMAAAVAPFRAWIVTT	f/s		ND	N
674				PPE17_9	AVAPFRAWIVTTASLAELVA	f/s		ND	N
675				PPE17_10	IVTTASLAELVADHISVVAG	f/s		ND	N
676				PPE17_11	ELVADHISVVAGAYEAAHAA	f/s		ND	N
677			PPE17 B	PPE17_12	VVAGAYEAAHAAHVPLPVIE	f/s	N	ND	Y
678				PPE17_13	AHAAHVPLPVIETNRLTRLA	f/s		ND	N
679				PPE17_14	PVIETNRLTRLALATTNIFG	f/s		ND	N
680				PPE17_15	TRLALATTNIFGIHTPAIFA	f/s		ND	N
681				PPE17_16	NIFGIHTPAIFALDALYAQY	f/s		ND	N
682				PPE17_17	AIFALDALYAQYWSQDGEAM	f/s		ND	N
683				PPE17_18	YAQYWSQDGEAMNLYATMAA	f/s		ND	N
684				PPE17_19	GEAMNLYATMAAAAARLTPF	f/s		ND	N
685				PPE17_20	TMAAAAARLTPFSPPAPIAN	f/s		ND	N
686				PPE17_21	LTPFSPPAPIANPGALARLY	f/s		ND	N
687				PPE17_22	PIANPGALARLYELIGSVSE	f/s		ND	N
688			PPE17 C	PPE17_23	ARLYELIGSVSETVGSFAAP	f/s	N	ND	N
689				PPE17_24	SVSETVGSFAAPATKNLPSK	f/s		ND	N
690				PPE17_25	FAAPATKNLPSKLWTLLTKG	f/s		ND	N
691				PPE17_26	LPSKLWTLLTKGTYPLTAAR	f/s		ND	N
692				PPE17_27	LTKGTYPLTAARISSIPVEY	f/s		ND	N
693				PPE17_28	TAARISSIPVEYVLAFVEGS	f/s		ND	N
694				PPE17_29	PVEYVLAFVEGSNMGQMMGN	f/s		ND	N
695				PPE17_30	VEGSNMGQMMGNLAMRSLTP	f/s		ND	N
696				PPE17_31	MMGNLAMRSLTPTLKGPLEL	f/s		ND	N
697				PPE17_32	SLTPTLKGPLELLPNAVRPA	f/s		ND	N
698			PPE17 D	PPE17_33	PLELLPNAVRPAVSATLGNA	f/s	N	ND	N
699				PPE17_34	VRPAVSATLGNADTIGGLSV	f/s		ND	N
700				PPE17_35	LGNADTIGGLSVPPSWVADK	f/s		ND	Y
701				PPE17_36	GLSVPPSWVADKSITPLAKA	f/s		ND	N
702				PPE17_37	VADKSITPLAKAVPTSAPGG	f/s		ND	N
703				PPE17_38	LAKAVPTSAPGGPSGTSWAQ	f/s		ND	N
704				PPE17_39	APGGPSGTSWAQLGLASLAG	f/s		ND	N
705				PPE17_40	SWAQLGLASLAGGAVGAVAA	f/s		ND	N
706				PPE17_41	SLAGGAVGAVAARTRSGVIL	f/s		ND	N
707				PPE17_42	VGAVAARTRSGVILRSPAAG	f/s		ND	N
708	Rv1806	PE20	PE20 A	PE20_1	MAFVLVCPDALAIAAGQLRH	Id	N	ND	N
709				PE20_2	DALAIAAGQLRHVGSVIAAR	Id		ND	N
710				PE20_3	QLRHVGSVIAARNAVAAPAT	Id		ND	N
711				PE20_4	IAARNAVAAPATAELAPAAA	Id		ND	N
712				PE20_5	APATAELAPAAADEVSALTA	Id		ND	N
713				PE20_6	PAAADEVSALTATQFNFHAA	Id		ND	Y
714				PE20_7	ALTATQFNFHAAMYQAVGAQ	Id		ND	Y
715				PE20_8	FHAAMYQAVGAQAIAMNEAF	Id		ND	N
716				PE20_9	VGAQAIAMNEAFVAMLGASA	Id		ND	N
717				PE20_10	NEAFVAMLGASADSYAATEA	Id		ND	N
718				PE20_11	LGASADSYAATEAANIIAVS	Id		ND	N
719	Rv1807	PPE31	PPE31 A	PPE31_1	LDFATLPPEINSARMYSGAG	Id	N	Y	Y
720				PPE31_2	EINSARMYSGAGSAPMLAAA	Id		Y	Y
721				PPE31_3	SGAGSAPMLAAASAWHGLSA	Id		N	Y
722				PPE31_4	LAAASAWHGLSAELRASALS	Id		N	N
723				PPE31_5	GLSAELRASALSYSSVLSTL	Id		N	N
724				PPE31_6	SALSYSSVLSTLTGEEWHGP	Id		N	N
725				PPE31_7	LSTLTGEEWHGPASASMTAA	Id		N	N
726				PPE31_8	WHGPASASMTAAAAPYVAWM	Id		N	Y
727				PPE31_9	MTAAAAPYVAWMSVTAVRAE	Id		N	Y
728				PPE31_10	VAWMSVTAVRAEQAGAQAEA	Id		N	Y
729			PPE31 B	PPE31_11	VRAEQAGAQAEAAAAAYEAA	Id	N	ND	Y
730				PPE31_12	QAEAAAAAYEAAFAATVPPP	Id		ND	Y
731				PPE31_13	YEAAFAATVPPPVIEANRAQ	Id		ND	Y
732				PPE31_14	VPPPVIEANRAQLMALIATN	Id		ND	Y
733				PPE31_15	NRAQLMALIATNVLGQNAPA	Id		ND	Y
734				PPE31_16	IATNVLGQNAPAIAATEAQY	Id		ND	Y
735				PPE31_17	NAPAIAATEAQYAEMWSQDA	Id		ND	Y
736				PPE31_18	EAQYAEMWSQDAMAMYGYAG	Id		ND	Y
737				PPE31_19	SQDAMAMYGYAGASAAATQL	Id		ND	Y
738				PPE31_20	GYAGASAAATQLTPFTEPVQ	Id		ND	Y
739			PPE31 C	PPE31_21	ATQLTPFTEPVQTTNASGLA	Id	N	ND	Y
740				PPE31_22	EPVQTTNASGLAAQSAAIAH	Id		ND	N
741				PPE31_23	SGLAAQSAAIAHATGASAGA	Id		ND	N
742				PPE31_24	AIAHATGASAGAQQTTLSQL	Id		ND	N
743				PPE31_25	SAGAQQTTLSQLIAAIPSVL	Id		ND	N
744				PPE31_26	LSQLIAAIPSVLQGLSSSTA	Id		ND	N
745				PPE31_27	PSVLQGLSSSTAATFASGPS	F223S		ND	N
746				PPE31_28	SSTAATFASGPSGLLGIVGS	F223S, V234L		ND	N
747				PPE31_29	SGPSGLLGIVGSGSSWLDKL	V234L		ND	N
748				PPE31_30	IVGSGSSWLDKLWALLDPNS	V234L		ND	N
749			PPE31 D	PPE31_31	LDKLWALLDPNSNFWNTIAS	Id	N	ND	N
750				PPE31_32	DPNSNFWNTIASSGLFLPSN	Id		ND	N
751				PPE31_33	TIASSGLFLPSNTIAPFLGL	Id		ND	N
752				PPE31_34	LPSNTIAPFLGLLGGVAAAD	Id		ND	N
753				PPE31_35	FLGLLGGVAAADAAGDVLGE	Id		ND	N
754				PPE31_36	AAADAAGDVLGEATSGGLGG	Id		ND	N
755				PPE31_37	VLGEATSGGLGGALVAPLGS	Id		ND	N
756				PPE31_38	GLGGALVAPLGSAGGLGGTV	Id		ND	N
757				PPE31_39	PLGSAGGLGGTVAAGLGNAA	Id		ND	N
758				PPE31_40	GGTVAAGLGNAATVGTLSVP	Id		ND	Y
759			PPE31 E	PPE31_41	GNAATVGTLSVPPSWTAAAP	Id	N	ND	Y
760				PPE31_42	LSVPPSWTAAAPLASPLGSA	Id		ND	N
761				PPE31_43	AAAPLASPLGSALGGTPMVA	Id		ND	N
762				PPE31_44	LGSALGGTPMVAPPPAVAAG	Id		ND	N
763				PPE31_45	PMVAPPPAVAAGMPGMPFGT	Id		ND	N
764				PPE31_46	VAAGMPGMPFGTMGGQGFGR	Id		ND	N
765				PPE31_47	PFGTMGGQGFGRAVPQYGFR	Id		ND	N
766				PPE31_48	GFGRAVPQYGFRPNFVARPP	Id		ND	N
767				PPE31_49	RAVPQYGFRPNFVARPPAAG	Id		ND	N
768	Rv3477	PE31	PE31 A	PE31_1	VSFTAQPEMLAAAAGELRSL	Id	Y	N	N
769				PE31_2	MLAAAAGELRSLGATLKASN	Id		Y	N
770				PE31_3	LRSLGATLKASNAAAAVPTT	Id		Y	N
771				PE31_4	KASNAAAAVPTTGVVPPAAD	Id		Y	Y
772				PE31_5	VPTTGVVPPAADEVSLLLAT	Id		Y	Y
773				PE31_6	PAADEVSLLLATQFRTHAAT	Id		Y	N
774				PE31_7	LLATQFRTHAATYQTASAKA	Id		Y	N
775				PE31_8	HAATYQTASAKAAVIHEQFV	Id		N	Y
776				PE31_9	SAKAAVIHEQFVTTLATSAS	Id		Y	Y
777				PE31_10	EQFVTTLATSASSYADTEAA	Id		Y	Y
778				PE31_11	LATSASSYADTEAANAVVTG	Id		Y	N
779	Rv3478	PPE60	PPE60 A	PPE60_1	VVDFGALPPEINSARMYAGP	Id	Y	Y	Y
780				PPE60_3	YAGPGSASLVAAAKMWDSVA	Id		Y	Y
781				PPE60_6	SAASAFQSVVWGLTVGSWIG	Id		N	Y
782				PPE60_7	VVWGLTVGSWIGSSAGLMAA	Id		Y	Y
783				PPE60_8	SWIGSSAGLMAAAASPYVAW	Id		Y	Y
784				PPE60_9	LMAAAASPYVAWMSVTAGQA	Id		Y	Y
785				PPE60_10	YVAWMSVTAGQAQLTAAQVR	Id		Y	Y
786				PPE60_11	AGQAQLTAAQVRVAAAAYET	Id		N	Y
787				PPE60_12	AQVRVAAAAYETAYRLTVPP	Id		N	Y
788			PPE60 B	PPE60_13	AYETAYRLTVPPPVIAENRT	Id	N	Y	Y
789				PPE60_14	TVPPPVIAENRTELMTLTAT	Id		Y	Y
790				PPE60_15	ENRTELMTLTATNLLGQNTP	Id		Y	Y
791				PPE60_16	LTATNLLGQNTPAIEANQAA	Id		N	Y
792				PPE60_17	QNTPAIEANQAAYSQMWGQD	Id		N	Y
793				PPE60_18	NQAAYSQMWGQDAEAMYGYA	Id		N	N
794				PPE60_19	WGQDAEAMYGYAATAATATE	Id		N	Y
795				PPE60_20	YGYAATAATATEALLPFEDA	Id		N	Y
796			PPE60 C	PPE60_21	TATEALLPFEDAPLITNPGG	Id	N	ND	Y
797				PPE60_22	FEDAPLITNPGGLLEQAVAV	Id		ND	Y
798				PPE60_23	NPGGLLEQAVAVEEAIDTAA	Id		ND	Y
799				PPE60_24	AVAVEEAIDTAAANQLMNNV	Id		ND	Y
800				PPE60_26	MNNVPQALQQLAQPAQGVVP	Id		ND	Y
801				PPE60_27	QQLAQPAQGVVPSSKLGGLW	Id		ND	Y
802				PPE60_28	GVVPSSKLGGLWTAVSPHLS	Id		ND	N
803				PPE60_29	GGLWTAVSPHLSPLSNVSSI	Id		ND	N
804				PPE60_30	PHLSPLSNVSSIANNHMSMM	Id		ND	Y
805			PPE60 D	PPE60_31	VSSIANNHMSMMGTGVSMTN	Id	N	ND	Y
806				PPE60_32	MSMMGTGVSMTNTLHSMLKG	Id		ND	Y
807				PPE60_33	SMTNTLHSMLKGLAPAAAQA	Id		ND	Y
808				PPE60_34	MLKGLAPAAAQAVETAAENG	Id		ND	Y
809				PPE60_35	AAQAVETAAENGVWAMSSLG	Id		ND	Y
810				PPE60_36	AENGVWAMSSLGSQLGSSLG	Id		ND	N
811				PPE60_37	SSLGSQLGSSLGSSGLGAGV	Id		ND	N
812				PPE60_38	SSLGSSGLGAGVAANLGRAA	Id		ND	Y
813				PPE60_39	GAGVAANLGRAASVGSLSVP	Id		ND	Y
814			PPE60 E	PPE60_40	GRAASVGSLSVPPAWAAANQ	Id	N	N	Y
815				PPE60_41	LSVPPAWAAANQAVTPAARA	Id		N	Y
816				PPE60_42	AANQAVTPAARALPLTSLTS	Id		N	Y
817				PPE60_43	AARALPLTSLTSAAQTAPGH	Id		N	Y
818				PPE60_44	SLTSAAQTAPGHMLGGLPLG	Id		Y	Y
819				PPE60_45	APGHMLGGLPLGHSVNAGSG	Id		Y	Y
820				PPE60_46	LPLGHSVNAGSGINNALRVP	Id		Y	N
821				PPE60_47	AGSGINNALRVPARAYAIPR	Id		Y	N
822				PPE60_48	NNALRVPARAYAIPRTPAAG	Id		Y	Y
823	Rv2769c	PE27	PE27 A	PE27_1	MSFLTTQPEELAAAAGKLET	Id	N	ND	Y
824				PE27_2	EELAAAAGKLETIGSAMVAQ	Id		ND	Y
825				PE27_3	KLETIGSAMVAQNAAAAAPT	Id		ND	Y
826				PE27_4	MVAQNAAAAAPTTTGVIPAA	Id		ND	N
827				PE27_5	AAPTTTGVIPAAADEISVLQ	Id		ND	Y
828				PE27_6	IPAAADEISVLQAPLFTAYG	P54S		ND	Y
829				PE27_7	SVLQAPLFTAYGTLYQQVSA	P54S		ND	Y
830				PE27_8	TAYGTLYQQVSAEAAAVYDL	Id		ND	Y
831				PE27_9	QVSAEAAAVYDLFVKTLGVS	Id		ND	Y
832				PE27_10	VYDLFVKTLGVSAGTYAATE	Id		ND	N
833				PE27_11	LGVSAGTYAATEAANSSAAA	Id		ND	Y
834			PE27 B	PE27_12	AATEAANSSAAASPLSGIAS	Id	N	N	Y
835				PE27_13	SAAASPLSGIASILGSTPGK	Id		N	N
836				PE27_14	GIASILGSTPGKVPSWISDI	Id		N	N
837				PE27_15	TPGKVPSWISDIANIFNIGA	Id		N	N
838				PE27_16	ISDIANIFNIGAGNWASAAS	Id		N	Y
839				PE27_17	NIGAGNWASAASDLLGLASG	Id		N	Y
840				PE27_18	SAASDLLGLASGGLLPAAEE	Id		N	Y
841				PE27_19	LASGGLLPAAEEAALEEGLE	Id		N	Y
842				PE27_20	AAEEAALEEGLEGAGLSELG	Id		N	N
843				PE27_21	EGLEGAGLSELGAAEAAVGE	Id		Y	N
844				PE27_22	SELGAAEAAVGEAPIAAGLG	Id		Y	N
845			PE27 C	PE27_23	AVGEAPIAAGLGAAPLAAGL	Id	N	ND	N
846				PE27_24	AGLGAAPLAAGLSRASSIGA	Id		ND	N
847				PE27_25	AAGLSRASSIGALSVPPSWA	Id		ND	Y
848				PE27_26	SIGALSVPPSWAGQANLVSS	Id		ND	Y
849				PE27_27	PSWAGQANLVSSTSTLQGAG	Id		ND	Y
850				PE27_28	LVSSTSTLQGAGWTTAAPHG	Id		ND	Y
851				PE27_29	QGAGWTTAAPHGAAGTVIPG	Id		ND	Y
852				PE27_30	APHGAAGTVIPGMPGLASAT	Id		ND	Y
853				PE27_31	VIPGMPGLASATRSSAGFGA	Id		ND	Y
854				PE27_32	ASATRSSAGFGAPRYGAKPI	Id		ND	Y
855				PE27_33	AGFGAPRYGAKPIVVPKPAV	PV270M		ND	Y
856	Rv2768c	PPE43	PPE43 A	PPE43_1	MDFGALPPEINSTRMYAGAG	Id	N	Y	Y
857				PPE43_2	EINSTRMYAGAGAAPLMAAG	Id		Y	Y
858				PPE43_3	AGAGAAPLMAAGATWNGLAV	Id		N	Y
859				PPE43_4	MAAGATWNGLAVELSTTASS	Id		N	Y
860				PPE43_5	GLAVELSTTASSVESVIMQL	Id		N	Y
861				PPE43_6	TASSVESVIMQLTTEQWLGP	Id		N	N
862				PPE43_7	IMQLTTEQWLGPASMSMVVA	Id		N	Y
863				PPE43_8	WLGPASMSMVVAAQPYLAWL	Id		N	N
864				PPE43_9	MVVAAQPYLAWLTYTAESAA	Id		N	N
865				PPE43_10	LAWLTYTAESAAHAAAQAMA	Id		N	N
866			PPE43 B	PPE43_11	ESAAHAAAQAMASAAAFEAA	Id	N	ND	Y
867				PPE43_12	QAMASAAAFEAAFAMTVPPA	Id		ND	Y
868				PPE43_13	FEAAFAMTVPPAEVAANRAL	Id		ND	Y
869				PPE43_14	VPPAEVAANRALLAALVATN	Id		ND	Y
870				PPE43_15	NRALLAALVATNVLGQNTPA	Id		ND	Y
871				PPE43_16	VATNVLGQNTPAIMATEAHY	Id		ND	Y
872				PPE43_17	NTPAIMATEAHYGEMWAQDA	Id		ND	Y
873				PPE43_18	EAHYGEMWAQDALAMYGYAA	Id		ND	Y
874				PPE43_19	AQDALAMYGYAASSAAAGRL	Id		ND	Y
875				PPE43_20	GYAASSAAAGRLNPLITPSQ	Id		ND	Y
876			PPE43 C	PPE43_21	AGRLNPLITPSQTANMAGLA	Id	N	ND	N
877				PPE43_22	TPSQTANMAGLAGQAAAVSH	Id		ND	N
878				PPE43_23	AGLAGQAAAVSHAAAASTVQ	Id		ND	N
879				PPE43_24	AVSHAAAASTVQQVGLGSLI	Id		ND	N
880				PPE43_25	STVQQVGLGSLISNLPNAVM	Id		ND	N
881				PPE43_26	GSLISNLPNAVMGFASPLTS	Id		ND	Y
882				PPE43_27	NAVMGFASPLTSAADAAGLG	Id		ND	N
883				PPE43_28	PLTSAADAAGLGGIIQDIEE	Id		ND	N
884				PPE43_29	AGLGGIIQDIEELLGITFVQ	Id		ND	N
885			PPE43 D	PPE43_30	DIEELLGITFVQNAINGAVN	Id	N	ND	N
886				PPE43_31	TFVQNAINGAVNTTAWFVMA	Id		ND	N
887				PPE43_32	GAVNTTAWFVMATIPNAVFL	P263R		ND	N
888				PPE43_33	FVMATIPNAVFLGHAFAALN	P263R		ND	N
889				PPE43_34	AVFLGHAFAALNPATVTAAA	Id		ND	N
890				PPE43_35	AALNPATVTAAADAVPAAAA	Id		ND	N
891				PPE43_36	TAAADAVPAAAAAAGLAHTV	Id		ND	N
892				PPE43_37	AAAAAAGLAHTVTPVGVGGA	Id		ND	N
893				PPE43_38	AHTVTPVGVGGASLTASLGE	Id		ND	N
894			PPE43 E	PPE43_39	VGGASLTASLGEASSVGGLS	Id	N	N	Y
895				PPE43_40	SLGEASSVGGLSVPAGWSTA	Id		Y	Y
896				PPE43_41	GGLSVPAGWSTAAPAMTSGT	Id		N	Y
897				PPE43_42	WSTAAPAMTSGTTALEGSGW	Id		Y	Y
898				PPE43_43	TSGTTALEGSGWAVPEEAGP	Id		N	N
899				PPE43_44	GSGWAVPEEAGPVAAMPGMA	Id		N	N
900				PPE43_45	EAGPVAAMPGMAGISGAAKG	Id		N	N
901				PPE43_46	PGMAGISGAAKGAGAYAGPR	Id		N	N
902				PPE43_47	AAKGAGAYAGPRYGFKPIVM	Id		Y	Y
903	Rv0916c	PE7	PE7 A	PE7_1	MSFVTIQPVVLAAATGDLPT	Id	N	ND	N
904				PE7_2	VVLAAATGDLPTIGTAVSAR	Id		ND	N
905				PE7_3	DLPTIGTAVSARNTAVCAPT	Id		ND	N
906				PE7_4	VSARNTAVCAPTTGVLPPAA	Id		ND	N
907				PE7_5	CAPTTGVLPPAANDVSVLTA	Id		ND	Y
908				PE7_6	PPAANDVSVLTAARFTAHTK	Id		ND	N
909				PE7_7	VLTAARFTAHTKHYRVVSKP	Id		ND	N
910				PE7_8	AHTKHYRVVSKPAALVHGMF	Id		ND	N
911				PE7_9	VSKPAALVHGMFVALPAATA	Id		ND	N
912				PE7_10	HGMFVALPAATADAYATTEA	Id		ND	N
913				PE7_11	PAATADAYATTEAVNVVATG	Id		ND	N
914	Rv0915c	PPE14	PPE14 A	PPE14_1	MDFGLLPPEVNSSRMYSGPG	Id	N	N	Y
915				PPE14_2	EVNSSRMYSGPGPESMLAAA	Id		Y	Y
916				PPE14_3	SGPGPESMLAAAAAWDGVAA	Id		N	Y
917				PPE14_4	LAAAAAWDGVAAELTSAAVS	Id		N	Y
918				PPE14_5	GVAAELTSAAVSYGSVVSTL	Id		N	N
919				PPE14_6	AAVSYGSVVSTLIVEPWMGP	Id		N	N
920				PPE14_7	VSTLIVEPWMGPAAAAMAAA	Id		N	N
921				PPE14_8	WMGPAAAAMAAAATPYVGWL	Id		N	N
922				PPE14_9	MAAAATPYVGWLAATAALAK	Id		N	Y
923				PPE14_10	VGWLAATAALAKETATQARA	Id		N	N
924			PPE14 B	PPE14_11	ALAKETATQARAAAEAFGTA	Id	N	ND	N
925				PPE14_12	QARAAAEAFGTAFAMTVPPS	Id		ND	Y
926				PPE14_13	FGTAFAMTVPPSLVAANRSR	Id		ND	Y
927				PPE14_14	VPPSLVAANRSRLMSLVAAN	Id		ND	Y
928				PPE14_15	NRSRLMSLVAANILGQNSAA	Id		ND	Y
929				PPE14_16	VAANILGQNSAAIAATQAEY	Id		ND	Y
930				PPE14_17	NSAAIAATQAEYAEMWAQDA	Id		ND	Y
931				PPE14_18	QAEYAEMWAQDAAVMYSYEG	Id		ND	Y
932				PPE14_19	AQDAAVMYSYEGASAAASAL	Id		ND	Y
933				PPE14_20	SYEGASAAASALPPFTPPVQ	Id		ND	Y
934			PPE14 C	PPE14_21	ASALPPFTPPVQGTGPAGPA	Id	N	ND	N
935				PPE14_22	PPVQGTGPAGPAAAAAATQA	Id		ND	N
936				PPE14_23	AGPAAAAAATQAAGAGAVAD	Id		ND	N
937				PPE14_24	ATQAAGAGAVADAQATLAQL	Id		ND	N
938				PPE14_25	AVADAQATLAQLPPGILSDI	Id		ND	N
939				PPE14_26	LAQLPPGILSDILSALAANA	Id		ND	N
940				PPE14_27	LSDILSALAANADPLTSGLL	Id		ND	N
941				PPE14_28	AANADPLTSGLLGIASTLNP	Id		ND	N
942				PPE14_29	SGLLGIASTLNPQVGSAQPI	Id		ND	N
943				PPE14_30	TLNPQVGSAQPIVIPTPIGE	Id		ND	N
944			PPE14 D	PPE14_31	AQPIVIPTPIGELDVIALYI	Id	N	ND	N
945				PPE14_32	PIGELDVIALYIASIATGSI	Id		ND	N
946				PPE14_33	ALYIASIATGSIALAITNTA	Id		ND	N
947				PPE14_34	TGSIALAITNTARPWHIGLY	Id		ND	N
948				PPE14_35	TNTARPWHIGLYGNAGGLGP	Id		ND	N
949				PPE14_36	IGLYGNAGGLGPTQGHPLSS	Id		ND	N
950				PPE14_37	GLGPTQGHPLSSATDEPEPH	Id		ND	N
951				PPE14_38	PLSSATDEPEPHWGPFGGAA	Id		ND	N
952				PPE14_39	PEPHWGPFGGAAPVSAGVGH	Id		ND	N
953				PPE14_40	GGAAPVSAGVGHAALVGALS	Id		ND	N
954				PPE14_41	GVGHAALVGALSVPHSWTTA	Id		ND	N
955			PPE14 E	PPE14_42	GALSVPHSWTTAAPEIQLAV	Id	N	ND	N
956				PPE14_43	WTTAAPEIQLAVQATPTFSS	Id		ND	N
957				PPE14_44	QLAVQATPTFSSSAGADPTA	Id		ND	N
958				PPE14_45	TFSSSAGADPTALNGMPAGL	Id		ND	N
959				PPE14_46	DPTALNGMPAGLLSGMALAS	Id		ND	N
960				PPE14_47	PAGLLSGMALASLAARGTTG	Id		ND	N
961				PPE14_48	ALASLAARGTTGGGGTRSGT	Id		ND	N
962				PPE14_49	GTTGGGGTRSGTSTDGQEDG	Id		ND	N
963				PPE14_50	RSGTSTDGQEDGRKPPVVVI	Id		ND	N
964				PPE14_51	QEDGRKPPVVVIREQPPPGN	Id		ND	N
965				PPE14_52	GRKPPVVVIREQPPPGNPPR	Id		ND	N
966	Rv1386	PE15	PE15 A	PE15_1	VTLRVVPESLAGASAAIEAV	Id	N	ND	Y
967				PE15_2	SLAGASAAIEAVTARLAAAH	Id		ND	Y
968				PE15_3	IEAVTARLAAAHAAAAPFIA	Id		ND	Y
969				PE15_4	AAAHAAAAPFIAAVIPPGSD	Id		ND	Y
970				PE15_5	PFIAAVIPPGSDSVSVCNAV	Id		ND	N
971				PE15_6	PGSDSVSVCNAVEFSVHGSQ	Id		ND	N
972				PE15_7	CNAVEFSVHGSQHVAMAAQG	Id		ND	N
973				PE15_8	HGSQHVAMAAQGVEELGRSG	Id		ND	Y
974				PE15_9	AAQGVEELGRSGVGVAESGA	Id		ND	Y
975				PE15_10	GRSGVGVAESGASYAARDAL	Id		ND	Y
976				PE15_11	ESGASYAARDALAAASYLSG	Id		ND	N
977				PE15_12	GASYAARDALAAASYLSGGL	Id		ND	N
978	Rv1387	PPE20	PPE20 A	PPE20_1	MTEPWIAFPPEVHSAMLNYG	Id	Y	ND	N
979				PPE20_2	PPEVHSAMLNYGAGVGPMLI	Id		ND	N
980				PPE20_3	LNYGAGVGPMLISATQNGEL	Id		ND	N
981				PPE20_4	PMLISATQNGELSAQYAEAA	Id		ND	N
982				PPE20_5	NGELSAQYAEAASEVEELLG	Id		ND	N
983				PPE20_6	AEAASEVEELLGVVASEGWQ	Id		ND	N
984				PPE20_7	ELLGVVASEGWQGQAAEAFV	Id		ND	N
985				PPE20_8	EGWQGQAAEAFVAAYMPFLA	Id		ND	N
986				PPE20_9	EAFVAAYMPFLAWLIQASAD	Id		ND	Y
987				PPE20_10	PFLAWLIQASADCVEMAAQQ	Id		ND	N
988				PPE20_11	ASADCVEMAAQQHVVIEAYT	V94A		ND	N
989			PPE20 B	PPE20_12	AAQQHVVIEAYTAAVELMPT	V94A	Y	ND	N
990				PPE20_13	EAYTAAVELMPTQVELAANQ	Id		ND	Y
991				PPE20_14	LMPTQVELAANQIKLAVLVA	Id		ND	N
992				PPE20_15	AANQIKLAVLVATNFFGINT	Id		ND	Y
993				PPE20_16	VLVATNFFGINTIPIAINEA	Id		ND	Y
994				PPE20_17	GINTIPIAINEAEYVEMWVR	Id		ND	Y
995				PPE20_18	INEAEYVEMWVRAATTMATY	Id		ND	Y
996				PPE20_19	MWVRAATTMATYSTVSRSAL	Id		ND	N
997				PPE20_20	MATYSTVSRSALSAMPHTSP	Id		ND	N
998				PPE20_21	RSALSAMPHTSPPPLILKSD	Id		ND	N
999				PPE20_22	HTSPPPLILKSDELLPDTGE	Id		ND	N
1000			PPE20 C	PPE20_23	LKSDELLPDTGEDSDEDGHN	Id	N	ND	N
1001				PPE20_24	DTGEDSDEDGHNHGGHSHGG	Id		ND	N
1002				PPE20_25	DGHNHGGHSHGGHARMIDNF	Id		ND	N
1003				PPE20_26	SHGGHARMIDNFFAEILRGV	Id		ND	N
1004				PPE20_27	IDNFFAEILRGVSAGRIVWD	Id		ND	N
1005				PPE20_28	LRGVSAGRIVWDPVNGTLNG	Id		ND	N
1006				PPE20_29	IVWDPVNGTLNGLDYDDYVY	Id		ND	N
1007				PPE20_30	TLNGLDYDDYVYPGHAIWWL	Id		ND	N
1008				PPE20_31	DYVYPGHAIWWLARGLEFFQ	Id		ND	N
1009				PPE20_32	IWWLARGLEFFQDGEQFGEL	Id		ND	N
1010				PPE20_33	EFFQDGEQFGELLFTNPTGA	Id		ND	N
1011			PPE20 D	PPE20_34	FGELLFTNPTGAFQFLLYVV	Id	N	ND	N
1012				PPE20_35	PTGAFQFLLYVVVVDLPTHI	Id		ND	N
1013				PPE20_36	LYVVVVDLPTHIAQIATWLG	Id		ND	N
1014				PPE20_37	PTHIAQIATWLGQYPQLLSA	Id		ND	N
1015				PPE20_38	TWLGQYPQLLSAALTGVIAH	Id		ND	N
1016				PPE20_39	LLSAALTGVIAHLGAITGLA	Id		ND	N
1017				PPE20_40	VIAHLGAITGLAGLSGLSAI	Id		ND	N
1018				PPE20_41	TGLAGLSGLSAIPSAAIPAV	Id		ND	N
1019				PPE20_42	LSAIPSAAIPAVVPELTPVA	Id		ND	N
1020				PPE20_43	IPAVVPELTPVAAAPPMLAV	Id		ND	N
1021				PPE20_44	TPVAAAPPMLAVAGVGPAVA	Id		ND	N
1022			PPE20 E	PPE20_45	MLAVAGVGPAVAAPGMLPAS	Id	N	ND	N
1023				PPE20_46	PAVAAPGMLPASAPAPAAAA	Id		ND	N
1024				PPE20_47	LPASAPAPAAAAGATAAGPT	Id		ND	N
1025				PPE20_48	AAAAGATAAGPTPPATGFGG	Id		ND	N
1026				PPE20_49	AGPTPPATGFGGFPPYLVGG	Id		ND	N
1027				PPE20_50	GFGGFPPYLVGGGGPGIGFG	Id		ND	N
1028				PPE20_51	LVGGGGPGIGFGSGQSAHAK	Id		ND	N
1029				PPE20_52	IGFGSGQSAHAKAAASDSAA	Id		ND	N
1030				PPE20_53	AHAKAAASDSAAAESAAQAS	Id		ND	N
1031				PPE20_54	DSAAAESAAQASARAQARAA	Id		ND	N
1032				PPE20_55	AQASARAQARAARRGRSAAK	Id		ND	N
1033			PPE20 F	PPE20_56	ARAARRGRSAAKARGHRDEF	Id	N	ND	N
1034				PPE20_57	SAAKARGHRDEFVTMDMGFD	Id		ND	N
1035				PPE20_58	RDEFVTMDMGFDAAAPAPEH	Id		ND	N
1036				PPE20_59	MGFDAAAPAPEHQPGARASD	Id		ND	N
1037				PPE20_60	APEHQPGARASDCGAGPIGF	Id		ND	N
1038				PPE20_61	RASDCGAGPIGFAGTVRKEA	Id		ND	Y
1039				PPE20_62	PIGFAGTVRKEAVVKAAGLT	Id		ND	N
1040				PPE20_63	RKEAVVKAAGLTTLAGDDFG	Id		ND	Y
1041				PPE20_64	AGLTTLAGDDFGGGPTMPMM	Id		ND	Y
1042				PPE20_65	DDFGGGPTMPMMPGTWTHDQ	Id		ND	N
1043				PPE20_66	TMPMMPGTWTHDQGVFDEHR	Id		ND	N
							15
